# Supplementary material for: Development of a Multiplex Immunohistochemistry Workflow to Investigate the Immune Microenvironment in Mouse Models of Inflammatory Bowel Disease and Colon Cancer
Source: Int J Mol Sci. 2021 Oct 12;22(20):11001. doi: 10.3390/ijms222011001 (PMC8539370; doi:10.3390/ijms222011001)
Supplement: Supplementary file 1 [file ijms-22-11001-s001.zip]

Archive with 1 entries (1 files):
- ijms-1400296-supplementary.pdf
